# Supplementary material for: A Glossary for Chemical Approaches towards Unlocking the Trove of Metabolic Treasures in Actinomycetes
Source: Molecules. 2021 Dec 27;27(1):142. doi: 10.3390/molecules27010142 (PMC8746466; doi:10.3390/molecules27010142)
Supplement: Supplementary file 1 [file molecules-27-00142-s001.zip]

Archive with 1 entries (1 files):
- molecules-1464484-supplementary.pdf
